# Supplementary material for: PD-1 and ICOS are coexpressed in T follicular helper cells but define three stages of maturation of T follicular regulatory cells
Source: Sci Adv. 2025 Jul 11;11(28):eadt8901. doi: 10.1126/sciadv.adt8901 (PMC12248373; doi:10.1126/sciadv.adt8901)
Supplement: Supplementary file 2 — Table S2 [file sciadv.adt8901_table_s2.zip]

Archive with 1 entries (1 files):
- adt8901_table_s2.xlsx
