# Supplementary material for: PD-1 and ICOS are coexpressed in T follicular helper cells but define three stages of maturation of T follicular regulatory cells
Source: Sci Adv. 2025 Jul 11;11(28):eadt8901. doi: 10.1126/sciadv.adt8901 (PMC12248373; doi:10.1126/sciadv.adt8901)
Supplement: Supplementary file 2 — Table S2 [file sciadv.adt8901_table_s2.zip › adt8901_table_s2.xlsx]

## Sheet: Fig 1B
	TFH		TFR
Sample	PD-1+ cells	ICOS+	PD-1+	ICOS+
1	69.4	63.9	28.8	53.8
2	72.6	67.8	38.3	76.7
3	59.5	54.9	32.9	59.3
4	59.1	56.8	12.1	63.6
5	75.4	71.9	20.6	69.1
6	47.8	47.3	16.7	60
7	56.7	57.7	26.7	68.6
8	67.7	63.3	18.3	59.6
9	79.4	75.8	35.4	64.6
10	75.1	72.3	43.9	66.7
11	81.9	77.3	63.2	89.5
12	81	81.1	40.9	88.2
13	82.3	82.2	39.8	79.1
14	82.3	79.4	37.2	78.5
15	92.4	88.9	55.2	84.4
16	83.5	81.4	37.3	85.1
17	65.6	57.6	30.6	84.5
18	82.1	73	27.2	71.7
19	74.9	70.5	31.3	82.5
20	67.5	66	22.2	87.6
21	83.1	75.6	34.6	90.1
22	81.4	75	45.5	87.4
23	65.1	64	17	84.5
24	65.8	61.3	30.9	75.1
25	69.1	69.6	20.3	86.8
26	84.8	83.4	43.8	82.9
27	66.2	60.1	27	73
28	73.5	70.2	34.8	68.4
29	29.1	35.1	13.4	61.5
30	67.6	65.4	13.7	80.7
31	61.3	59.8	27.9	79.2
32	60.3	62.6	22.8	82.8
33	62	62.7	36.9	83.9
34	69.2	66.8	18.7	79.5
35	64.1	60.1	20.1	78.8
36	69.5	60.4	21.7	61.7
37	59.7	60	15.5	68
38	82.1	81.1	24.1	85.3
39	59.1	62.3	20.3	70.9
40	32.5	41.3	6.99	57.7
41	68.2	71	10.9	80.1
42	58	57.1	12.5	59.1
43	66.8	68.3	23	78
44	53.6	55.8	7.39	70.8
45	81.2	83.6	20.1	73
46	68.2	68.5	9.23	80.8
47	72.4	73.6	22.5	78.5
48	76.7	74	29	80.7
49	76	78.9	17.2	83
50	77	71.4	42.6	83.2

## Sheet: Fig 2B
BCL6+ cells (within each subset)		CD45RO+ cells (within each subset)
ICOS-PD-1-	ICOS+PD-1+	ICOS-PD-1-	ICOS+PD-1+
1.36	33.4	89.3	99.9
0.97	29.8	92.7	99.9
1.82	31.4	92.6	98.6
2.1	41	94.4	98.5
3.89	10.2	83.5	98.6
3.02	17.7	89.7	99.9
2.62	25.3	90.6	99.8
0.78	15.3	94.8	100
0.42	14.1	87.5	99.8
1.59	29	95.8	100
1.34	24.9	94.8	99.9
0.7	32.8	93.9	100
0.79	48.9	93	99.9
1.68	27	92.6	100
0.93	27.9	90.1	99.7
1.91	23.7	94.1	99.8
1.1	35.5	91.1	99.7
1.47	28.1	87.7	100
1.65	46.2	96.2	99.9
3.1	44.2	96.1	99.7
3.37	25.5	91.6	98.4
3.55	24.6	94.9	99.9

## Sheet: Fig 3B
BCL6+ cells (within each subset)			CD45RO+ cells (within each subset)			CD25+ cells (within each subset)			CD25- cells (within each subset)
ICOS-PD-1-	ICOS+PD-1-	ICOS+PD-1+	ICOS-PD-1-	ICOS+PD-1-	ICOS+PD-1+	ICOS-PD-1-	ICOS+PD-1-	ICOS+PD-1+	ICOS-PD-1-	ICOS+PD-1-	ICOS+PD-1+
2.76	1.9	22.5	87.3	99	99.2	82.5	90.9	62.6	14.8	7.48	34.2
7.9	1.74	14	71.1	98.8	99.4	57.6	80.3	60	37.3	16	36
5.07	2.01	23.1	84.2	98.8	98.9	27.1	52.5	36.7	64.1	39.5	35.9
6.49	2.82	37.2	84.4	97.8	97.7	30.4	58.1	25.1	61.7	34.5	71.2
13.1	3.34	21.7	84.4	98.3	99.2	48.8	77.9	41.7	46.3	19.6	52.5
7.4	2.64	24.3	92.1	99.2	100	46	75	14.3	46.3	20	85.7
3.01	2.23	13	91.1	97.7	98.1	49.9	69.7	55.8	46.7	27.9	41.4
4.92	1.41	12.4	85.7	98.7	99.4	64.8	64	65.6	31.4	32.7	31.5
3.74	2.06	19.3	76.2	98.2	99.3	63.2	60.3	59.7	32.2	36.9	38.2
4.84	2.8	20.3	79.6	99.2	98.5	66.2	79.2	53.1	29.2	17.5	43.6
5.07	3.51	28.2	87.4	99.2	99.2	70.2	84.5	61.4	25.8	13.2	35.6
4.24	2	43.5	81.8	98.4	99.4	58.8	68.4	11.8	29.1	25.8	82.9
1.79	1.94	48	83.9	99	100	58.5	75.5	32	32.6	20.4	68
12.2	4.9	25	89.9	99.8	100	62	84.9	45.4	34.7	14.4	52
3.87	0.67	27.6	75	96.2	97.9	79.4	90.4	59.3	18.1	8.34	36.6
5.98	2.84	9.05	83.8	96.4	99.5	49.6	77.3	67.3	43.6	18.8	28.6
15.2	4.27	27.9	59.8	91.4	97	54.3	86.7	56.5	43.3	11.4	40.4
14.7	2.33	32.9	63.5	98.5	99.5	62.7	92.1	58.9	34	6.8	39.6
12.9	4.68	26	87.1	94.7	95.8	67.3	85.4	59.4	27.7	12.9	39.6
8.65	5.82	47	75.9	97.6	98	68.4	79.1	43	29.7	17.7	46
4.5	1.35	47	87	90.6	98	67	85.1	43	26.5	12.8	50
9.95	0.42	10	86.4	98.9	99.5	48.2	82.2	67.3	49.2	16.5	31

## Sheet: Fig 4C
	ICOS-PD-1-		ICOS+PD-1-		ICOS+PD-1+
	Inside GC	Outside GC	Inside GC	Outside GC	Inside GC	Outside GC
Sample 1	24.5098	41.6667	4.90196	9.80392	11.7647	2.94118
	25.3731	34.3284	3.35821	12.3134	14.1791	1.86567
Sample 2	34.5291	28.2511	7.17489	17.0404	10.3139	0.896861
	35.0649	46.7532	5.19481	9.09091	3.24675	0
	7.04225	67.0423	1.40845	18.3099	3.38028	0.84507
Sample 3	8.98876	35.9551	6.74157	40.4494	2.24719	3.37079
	16.5217	43.0435	7.3913	23.0435	3.47826	0.869565
Sample 4	11.8227	38.4236	7.38916	36.9458	4.4335	0.492611
	25.7937	41.6667	2.77778	28.1746	1.19048	0
	34.6032	38.4127	7.61905	13.3333	5.07937	0

## Sheet: Fig 5B
% of bona fide FOXP3+ cells		% of FOXP3+ cells within CD4+ T cells		#FOXP3+ cells/10^6 tonsil cells
CXCR5hi	CXCR5int	CXCR5hi	CXCR5int	CXCR5hi	CXCR5int
20.1	82.7	0.09	2.27	2400	64000
24.8	68.7	0.16	2.43	2900	44000
18.3	61.9	0.04	0.83	676	16000
18.4	62.7	0.03	0.74	560	16000
20.5	64.8	0.04	0.81	239	4700
14.3	62.6	0.02	1.24	159	10000
12.3	56.8	0.09	1.88	1500	31000
27	67.7	0.07	1.75	1300	31000
33	79.4	0.08	2.28	1800	49000
27	73.9	0.14	2.01	3000	43000
18.9	64.9	0.07	1.74	1400	34000
36.2	60.4	0.12	1.64	1700	22000
22.7	64.5	0.09	2.52	1700	51000
4.71	26.6	0.02	0.58	310	7700
16.7	56.3	0.05	1.79	795	28000
6.42	23.5	0.08	1.13	1100	15000
13.9	35.2	0.06	1.26	991	22000
17.7	47.4	0.07	1.17	1100	17000
9.55	41.3	0.05	1.39	1000	29000
0.97	30.4	0.06	1.07	728	13000

## Sheet: Fig 6A
	B cell activation									Tfh cell proliferation
	B			B+Tfh			B+Tfh+Tfr			Tfh			B+Tfh			B+Tfh+Tfr
BC1	0.44	0.2	0.71	20.4	18.7	24.5	8.12	3.2	5.52	3.81	8.33	8.07	79	75.4	75.9	51.6	45.3	49.4
BC2	0.22	0.22	0.18	68.6	76.4	77.8	36.5	37	40.4	16.9	17.8	19.5	78.9	79.1	79.1	60.6	59.7	59
BC3	0	0		29.1	31.1		30.2	22		28.4	29.3		76.1	82.6		70.4	74.9
BC4	0.66	0.14	0.56	55.1	43.4	43.4	33.6	37	36.3	7.55	4.82	6.56	82.2	80.7	82.5	49.5	49.4	55
BC5	0	0	0	12.6	14.4	16.3	4.87	9.07	4.52	27.8	12.9	8.99	82.4	82.8	85	22.8	23.7	22.6
BC6	1.43	0.63		7.74	6.78		10.6	9.15		4.72	4.8		34.9	32.7		37.2	36.7

## Sheet: Fig 6B
	B cell activation									Tfh cell proliferation
	B			B+Tfh			B+Tfh+Tfr			Tfh			B+Tfh			B+Tfh+Tfr
T1	0			22.9			7.01			10.7			83.6			32.7
T2	0	0.07		2.22	1.99		1.28	2.79		3.3	3.9		34.6	39.7		16.2	18.3
T3	0	0		4.52	3.91		2.75	2.04		2.96	4.31		28.1	35.9		11.7	12.1
T4	0.04	0.02	0.04	12.1	4.44	4.24	2.06	1.68	1.32	1.67	1.47	2.69	40.7	38.1	31.5	8.77	9.55	9.59

## Sheet: Fig 6C
B cell activation		Tfh cell proliferation
Blood	Tonsil	Blood	Tonsil
0.26	0.31	0.63	0.39
0.51	0.99	0.76	0.46
0.87	0.57	0.92	0.38
0.77	0.29	0.63	0.26
0.43		0.28
1.36		1.09

## Sheet: Fig S1
TFH cells				TFR cells
ICOS-PD-1+	ICOS+PD-1+	ICOS+PD-1-	ICOS-PD-1-	ICOS-PD-1+	ICOS+PD-1+	ICOS+PD-1-	ICOS-PD-1-
11.3	58.2	5.7	24.9	5.77	23.1	30.8	40.4
12	60.6	7.23	20.2	5	33.3	43.3	18.3
14.6	44.9	10	30.4	10.7	22.1	37.1	30
12.2	46.9	9.86	31	0	12.1	51.5	36.4
8.53	66.8	5.11	19.5	2.86	17.7	51.4	28
7.34	40.4	6.9	45.3	3.27	13.5	46.5	36.7
9.18	47.5	10.3	33.1	6.98	19.8	48.8	24.4
12.7	55	8.32	23.9	6.73	11.5	48.1	33.7
10.2	69.2	6.63	14	6.25	29.2	35.4	29.2
9.14	65.9	6.39	18.5	6.5	37.4	29.3	26.8
9.64	72.3	4.96	13.1	4.21	58.9	30.5	6.32
7.82	73.2	7.87	11.1	4.3	36.6	51.6	7.53
4.53	77.8	4.42	13.3	2.87	37	42.1	18.1
8.12	74.1	5.3	12.4	4.17	33	45.5	17.4
5.86	86.5	2.37	5.26	3.23	51.6	32.9	12.3
6.8	76.7	4.71	11.8	1.95	35.4	49.7	13
14.3	51.3	6.29	28.1	2.38	28.2	56.3	13.1
12.7	69.4	3.6	14.3	3.88	23.3	48.4	24.4
12.3	62.7	7.79	17.3	1.57	29.7	52.8	15.9
11.5	56	10	22.5	1.21	21	66.6	11.2
11.9	71.2	4.43	12.5	1.88	32.8	57.3	8.05
11.4	70.1	4.96	13.6	4.67	40.9	46.6	7.88
9.39	55.8	8.2	26.6	1.31	15.6	68.9	14.2
11.2	54.6	6.69	27.5	2.19	28.7	46.4	22.7
8.63	60.5	9.07	21.8	0.54	19.8	67	12.7
4.06	80.7	2.71	12.5	2.74	41.1	41.8	14.4
13.3	52.9	7.15	26.6	2.63	24.3	48.7	24.3
8.13	65.4	4.81	21.7	5.4	24.7	44	26
7.09	22	13.1	57.8	0.92	10.2	51	37.9
8.7	58.9	6.41	25.9	1.01	12.7	68	18.3
12.3	65.1	6.65	16	4.6	37.9	45.3	12.2
7.25	53	9.57	30.2	1.74	21.4	61.4	15.5
7.85	54	29.4	8.83	3.11	33.8	50	13.1
8.34	60.9	5.97	24.8	2.28	16.8	18.9	62
10.8	53.4	6.81	29	2.41	17.9	60.9	18.8
13.4	53.4	7.79	25.4	3.69	12.2	56	28.6
10.3	51.9	9.53	28.3	2.82	12.7	56.7	27.7
6.21	75.8	5.58	12.4	1.25	20.6	66	12.2
6.75	52.3	9.95	31	1.81	18.5	52.4	27.3
4.02	28.5	12.8	54.7	1.06	5.93	51.8	41.2
4.57	63.6	7.32	24.5	0.69	10.2	69.9	19.2
7.97	50	7.09	34.9	2.43	10.1	49	38.5
8.08	57.5	9.93	24.5	0.88	21.5	56.8	20.8
5.77	50.1	8.24	35.9	1.13	6.27	64.5	28.1
3.24	77.4	6.04	13.3	2	14	59.8	24.1
8.02	60.2	8.35	23.5	0.51	8.72	72.1	18.6
7.73	63.2	9.67	19.4	2.46	20.4	65.1	12
8.47	68.2	5.81	17.5	2.51	24.9	55.3	17.2
3.79	72.2	6.7	17.3	0.94	15.5	67.6	15.9

## Sheet: Fig S3
CXCR5- Treg cells	BCL6-ICOS+PD-1+ Tfr cells	BCL6+ICOS+PD-1+ Tfr cells
237	1397	3286
209	1501	2815
97	801	2047
102	789	1563
129	1194	2498
127	1012	2920
265	2524	3999
226	2168	4976
219	1754	3831
366	2514	5202
352	1961	3701
236	2799	5018
232	1794	4721
95.1	1842	2405
339	2010	3918
370	2670	2804
576	2928	4801
316	2452	3671

[truncated: 2 more sheets: Fig S4, Fig S5]
